# Supplementary material for: Genetic loci associated with changes in lipid levels leading to constitution-based discrepancy in Koreans
Source: BMC Complement Altern Med. 2014 Jul 9;14:230. doi: 10.1186/1472-6882-14-230 (PMC4098692; doi:10.1186/1472-6882-14-230)
Supplement: Additional file 1 — The oligonucleotide sequences of primers and UOPs for 15 SNPs genotyped in a KCMS population. [file 1472-6882-14-230-S1.xls]

## Sheet: Supporting information
Additional file 1. The oligonucleotide sequences of primers and UOPs for 15 SNPs genotyped in a KCMS population
SNP	Gene loci	GWAS SNPa	Linkage (r2)a	Primers used in genotyping with UOPb	UOPb
rs4149270	ABCA1	rs4149268	1	F: AGGATGCCAGGGACTTTC R: ATCATCTGTAGAATGGGGTTCAT	CCCCTCTCATCACTTCTCCAA C GCTGG
rs10889353	ANGPTL3	rs10889353		F: TGTGGGATCTCAGAGAAGTTAC R: CTGTGTGCTGGGCATTTTAT	AGCCTGAGCCACCTTATCTGTTAAA C CCTTAA
rs1748195	ANGPTL3	rs1748195		F: CAGCCTTGTATATCTGTCTCTTG R: ACCTTGACATTGAGCCATTTATC	ACAGGAATACTGT C GTTAATCAGAGCAGCTG
rs6589566	APOA5	rs964184	0.96	F: CAGGAAGCTACTGGAGAAGA R: TGGGATTACAGGCGTGAG	GGCCCTCTTCTGGTTTTCTATATTCCA C GTCTTC
rs6544366	APOB	rs6544366		F: TCTTCTGAGCCACACAGAC R: TGACTCCTTTCCTTGTCCAG	AGCCCAGGAAATGGGAAA C TGCCCTTTG
rs4420638	APOC1	rs4420638		F: AGCCAGGAAGTAGAGAACTG R: AAACCTCAGCCCCTCATC	CGGGTAGACCACAC C AGGAAAAGTGTAGC
rs9989419	CETP	rs9989419		F: TGTGTACTTCAGGGAGCTG R: TCAGTGGGGCTGTTCTTC	GCCTCCTCGCTCTTCC C TCATAGAACT
rs174547	FADS1	rs174547		F: GCTAATGAGAAAATGCTGTTTGG R: AGTCACTCAGAAGACTGGAG	GCTGTTTTCACCTACGCA C CCTTTTCAATAG
rs3846663	HMGCR	rs3846663		F: GTGTGGCTGTCAAGTCTTG R: GGAGAGACACAACAAGATTCAC	CTATTCTGATGCCATTA C AGTTGCCCTGTT
rs261332	LIPC	rs261332		F: TGAGAAATCTTTAAAATCTGCTAACAC R: AAACAATGTCACTCTTCTCCATTT	ACATTATATGTGTTAA C ATGCAAGGGTTTATTATCA
rs2156552	LIPG	rs2156552		F: GCAACATGAAGGAGGTCTTAG R: TTGTGCGTGGATTTCGTTAT	GTCAG T TACAATGGCAAGCAGCTACCTGG
rs1919484	LPL	rs2083637	1	F: TTCCTGAAAATTCTGATCAAGTCA R: GGAATTTGTCCGAGAGTAACC	GCTGTTTGAA C ACTCTTCTTCATGCTCAGTC
rs6586891	LPL	rs6586891		F: ACATGTCAGTATCATGAAAGACAAA R: GATCAAGATCCAATCAAGGATCAT	GGCTGGGATACCAGATTAAAGAAGCCTA C AATAT
rs1501908	TIMD4-HAVCR1	rs1501908		F: AAACCTGGATTCTATTTTCATCCC R: CCAAACCTTTAAACAAAGAAGGG	CTCTGGCGTCATG C CTTTATTGTAAAATGGGG
rs17321515	TRIB1	rs17321515		F: CACACAGATGGTATTAGGCAG R: GTCCCCTTCCCTTAGTCC	GCAGGAGATAGCC C AGGTATGAAGAGGAC
Abbreviations: ABCA1, ATP-binding cassette transporter A1; ANGPTL3, angiopoietin-like 3; APOA5, apolipoprotein A-V; APOB, apolipoprotein B; APOC1, apolipoprotein C-I; FADS1, fatty acid desaturase 1; HMGCR, 3-hydroxy-3-methylglutaryl-CoA-reductase; LIPC, hepatic lipase; LIPG, endothelial lipase; LPL, lipoprotein lipase; TIMD4, T-cell immunoglobulin and mucin domain containing 4; HAVCR1, hepatitis …
aWhen the reported GWAS SNPs were not in the format of the Affymetrix SNP array 5.0, the reported SNPs were replaced into proxy SNPs in the platform of the SNP array (r2 >= 0.8 in Asian HapMap populations).
bUnderlined letters indicated polymorphic sites of the SNPs in UOP which were able to form a perfectly matched duplex with 1 allele.
